# Supplementary material for: Ginger intake suppresses neutrophil extracellular trap formation in autoimmune mice and healthy humans
Source: JCI Insight. 2023 Sep 22;8(18):e172011. doi: 10.1172/jci.insight.172011 (PMC10561719; doi:10.1172/jci.insight.172011)
Supplement: Supporting data values [file jciinsight-8-172011-s074.xlsx]

## Sheet: Sheet1
Figure 1A
0.159667	0.393	0.201333	0.128667	0.155667	0.118	0.113
0.112667	0.291333	0.146333	0.167	0.127333	0.162	0.127333
0.099	0.384333	0.256333	0.224667	0.212333	0.205667	0.182333
Figure 1B
0.0856667	0.207	0.126667	0.097	0.0706667	0.0776667	0.066
0.114	0.215333	0.166367	0.108333	0.110667	0.11	0.085
0.102333	0.267	0.184333	0.163	0.154667	0.155	0.143667
Figure 1C
0.0933333	0.205333	0.11	0.066
0.124667	0.274	0.165	0.135667
0.121667	0.276333	0.158667	0.128667
Figure 2A
100	64.64	68.79
100	50.48	52.1
100	72.1	66.9
Figure 2B
2.25041	5.03202	5.01301	11.5238
1.2156	5.90538	4.75942	10.4639
1.12815	6.02773	6.98411	11.8984
Figure 2C
0.996667	1.18	0.97	1.96667	1.31667	2.33
1.00333	1.19333	0.933333	2.09667	1.06	1.87667
1	1.2	1.09	2.27333	1.17333	1.95333
Figure 3B
0.387	0.309	0.735	0.407
0.665	0.618	0.684	0.665
0.662	0.735	0.723	0.503
0.656	0.552	0.815	0.556
0.607	0.556	0.792	0.55
0.619	0.553	0.678	0.542
0.65	0.653	0.756	0.549
0.626		0.631	0.662
		0.782
Figure 3C
7.5	3.1	4	3.6
4.5	4.7	6.7	3.6
5.1	6.5	7.7	4
3	5.4	6	3
4.4	3.8	6.6	4.3
4.9	5.1	5.9	4.3
4.5	4.8	10.4	4.3
2.7		6.4	3.4
		6.1
Figure 3E
869.913	1093.18	2768.13	1234.56
905.751	970.889	4832.13	1434.32
1191.57	1545.3	2529.97	1329.58
1518.78	1672.06	2444.63	1140
1327.5	1206.28	4202.63	1382.89
Figure 4B
0.332	0.222	0.259	0.731	0.819	0.661
0.007	0.204	0.127	0.819	0.678	0.526
0.329	0.326	0.261	0.896	0.761	0.581
0.357	0.364	0.252	0.762	0.709	0.731
0.31	0.287	0.213	0.954	0.689	0.581
0.313	0.293	0.232	0.828	0.748	0.526
0.453	0.266	0.221	0.848	0.665	0.53
0.276	0.166	0.188	0.735	0.649	0.34
Figure 4C
3557.63	3714.06	3714.06	29994.2	35312.9	29525
3557.63	3714.06	3557.63	26083.5	20139.2	32653.5
4339.77	4339.77	4496.2	23267.8	36564.3	29055.7
5121.92	4496.2	4183.35	35312.9	29525	23580.6
5434.78	5747.64	4183.35	26083.5	24362.8	27960.7
6373.36	4809.06	3870.49	55648.7	34530.7	17949.2
4496.2	4183.35	5278.35	37659.3	25614.2	15759.1
5278.35	5434.78	5278.35	31089.3	24988.5	15133.4
Figure 4D
251.241	264.118	255.963	250.812	269.269	244.374
240.081	267.552	238.793	295.023	290.731	251.241
236.647	278.712	236.647	308.759	287.297	250.812
275.278	233.643	260.255	310.476	264.548	275.278
216.473	254.675	250.812	287.297	252.958	262.831
220.766	239.652	254.246	281.288	251.671	260.255
262.831	220.766	243.086	267.552	261.543	243.515
260.255	213.039	242.657	304.037	264.118	256.821
Figure 5B
3.78	19.37	14.38
5.33	26.1	13.5
3.31	21.38	15.7
7.36728	15.63	16.4
8.32	15.84	12.92
7.72078	16.7992	11.54
12.4613	16.739	8.78
12.9	19.047	8.43
11.7739	17	6.53
Figure 5C
2.23	5.03	0.01
3.43	4.17	1.84
1.4	1.29	3.71
0.12	2.4	0.08
1.04	0.96	1.21
1.26	3.16	2.09
1.55	1.74	3.09
4.45	4.81	1.2
4.59	5.02	2.16
Figure 5D
2.31333	1.33333	1.79333
2.58	1.67333	1.7
3.20333	1.53667	2.41333
1.75	0.993333	1.06
2.21333	1.8	2.21667
1.90333	1.16	2.06667
1.94	1.18333	1.3
2.03	1.11667	1.84
1.72667	1.33333	1.61
Figure 5E
5.95667	4.55667	4.78333
4.80333	2.99	2.57333
4.11	3.49333	3.83667
2.87	1.96	2.35
4.38	2.93333	3.63
5.84667	3.98667	4.55667
5.90333	3.03333	3.27333
3.88333	3.14	4.34667
3.78	2.26667	2.61667
Figure 5F
0.11	0.092	0.083
0.097	0.05	0.079
0.172	0.128	0.143
0.089	0.05	0.061
0.181	0.138	0.163
0.118	0.086	0.135
0.14	0.07	0.158
0.125	0.078	0.215
0.106	0.096	0.052
Figure 5G
0.527	0.456	0.464
0.529	0.484	0.577
0.501	0.461	0.515
0.484	0.387	0.496
0.563	0.399	0.532
0.519	0.43	0.452
0.439	0.337	0.435
0.506	0.349	0.495
0.594	0.501	0.51
Figure 5H
192.8	152.5	179.9
521.2	388.1	320.5
107.4	134.8	121.4
181	176.7	425.7
175.6	99.4	177.8
362.4	296.4	451.5
308.7	292.1	244.3
157.4	126.8	183.1
219.6	160	140.7
Figure 6A
3.8	6.07	3.16
8.42	7.32	5.6
3.02	10.34	4.21
2.69	11.5	4.67
1.45	8.13	7.45
1.2	7.75	2.65
3.4	2.9	7.65
6.83	8.2
Figure 6B
2.05	2.08	1.49
2.31	1.47	0.97
0.65	1.98	1.12
0.52	2.2	0.97
1.14	0.67	3.66
1.38	1.06	1.68
1.82	0.7	3.65
2.04	0.72	3.97
Figure 6C
4.16	0.8	5.14
4.71	0.94	4.9
6.86	5.88	6.18
6.35	3.05	6.17
3.22	2.42	3.21
2.8	3.47	3.94
3.12	1.52	3.94
3.05	2.42	3.3
Figure 6D
1.5	0.24	1.88
1.76	0.28	1.85
3	1.97	2.58
2.05	1.26	1.54
1.42	1.53	1.24
1.58	1.39	1.29
1.57	1.02	1.35
1.67	1.25	1.22
Figure 6E
0.285	0.181	0.197
0.196	0.115	0.387
0.216	0.181	0.241
0.908	0.703	1.185
0.24	0.206	0.403
0.214	0.174	0.217
0.194	0.16	0.21
0.136	0.121	0.209
Figure S1A
0.159667	0.393	0.201333	0.128667	0.155667	0.118	0.113
0.112667	0.291333	0.146333	0.167	0.127333	0.162	0.127333
0.099	0.384333	0.256333	0.224667	0.212333	0.205667	0.182333
Figure S1B
0.282	0.588	0.402667	0.266	0.301333	0.220667	0.183
0.162	0.394	0.246	0.230333	0.232	0.211333	0.201
0.111	0.402667	0.336667	0.309333	0.269333	0.237	0.211333
Figure S1C
0.229333	0.585	0.425333	0.337667	0.367667	0.216	0.221
0.165667	0.404333	0.245	0.269667	0.224667	0.206	0.209667
0.131333	0.372333	0.262	0.215667	0.171667	0.167333	0.153333
Figure S2
0.92	1.1	1.93	1.99
1.13	1.17	1.97	2.18
0.96	1.13	2.35	2.32
